# Supplementary material for: Impact of Oral Administration of Lactiplantibacillus plantarum Strain CNCM I−4459 on Obesity Induced by High-Fat Diet in Mice
Source: Bioengineering (Basel). 2023 Oct 1;10(10):1151. doi: 10.3390/bioengineering10101151 (PMC10604482; doi:10.3390/bioengineering10101151)
Supplement: Supplementary file 1 [file bioengineering-10-01151-s001.zip]

Archive with 1 entries (1 files):
- bioengineering-2531001-supplementary.pdf
